# Supplementary material for: The mRNA degradation factor Xrn1 regulates transcription elongation in parallel to Ccr4
Source: Nucleic Acids Res. 2019 Aug 8;47(18):9524–41. doi: 10.1093/nar/gkz660 (PMC6765136; doi:10.1093/nar/gkz660)
Supplement: gkz660_Supplemental_Files [file gkz660_supplemental_files.zip]

Archive with 4 entries (4 files):
- 3D-model video.mp4
- Computational experiment video.mp4
- Data set.xlsx
- Supplementary figures and models.pdf
