# Supplementary material for: The mRNA degradation factor Xrn1 regulates transcription elongation in parallel to Ccr4
Source: Nucleic Acids Res. 2019 Aug 8;47(18):9524–41. doi: 10.1093/nar/gkz660 (PMC6765136; doi:10.1093/nar/gkz660)
Supplement: gkz660_Supplemental_Files [file gkz660_supplemental_files.zip › Data set.xlsx]

## Sheet: Summary data GAL1
	mRNA	sd mRNA	Half-life	sd Half-life	Total Pol II	sd Total Pol II	Active Pol II	sd Active Pol II	Pol II Speed	sd Pol II Speed	Growth Rate (h)	Volume (μm3)
wt	0.161567	0.0112527	8.08	0.63	1.52162	0.16458	0.468978	0.266772	1.99273	0.160013	2.119	72.3973
dst1Δ	0.147633	0.0238202	9.62337	0.846611	1.28635	0.459865	0.221727	0.0614014	2.29728	0.227199	2.499	54.5701
ccr4Δ	0.1627	0.0160521	13.0224	1.68803	0.851772	0.0759727	0.0432643	0.018072	1.83081	0.126145	2.511	67.6335
xrn1Δ	0.2573	0.0187072	21.287	3.0024	1.10896	0.156773	0.02265	0.0112625	1.2251	0.33796	4.001	140.827
sfp1Δ	0.127433	0.00993596	4.74393	0.0524614	0.80372	0.0607729	5.19392	2.31032	2.82605	0.351746	3.906	32.5397
pfd1Δ	0.114468	0.00204417	7.53869	0.804698	1.00355	0.24963	0.0133	0.00398586	2.3385	0.357693	2.222	67.1131
not4Δ	0.0616636	0.0137179	28.3678	2.02377	0.470821	0.0488967	0.00145	0.000433745	1.95864	0.206861	6.117	183.236
dhh1Δ	0.229204	0.0911361	9.1158	0.573565	0.572493	0.0620915	0.476856	0.208533	1.95015	0.104302	3.201	57.5015
rpb1-I756A	0.0930087	0.0132429	16.8559	3.04097	0.629196	0.230186	0.180606	0.0538576	0.884222	0.216502	3.44	78.696
Xrn1-AID 0h	0.2659	0.0580065	9.39589	0.447467	2.27884	0.487516	0.99553	0.560001			2.113	49.1587
Xrn1-AID 1h	0.433267	0.0664196	16.3053	3.49279	2.64968	0.203801	0.260555	0.162096			2.115	49.7124
	All measurements were done in GAL1 except for Pol II speed that was donde in pGAL1:YLR454w

## Sheet: Summary data YLR454w
	mRNA	sd mRNA	Half-life	sd Half-life	Total Pol II	sd Total Pol II	Active Pol II	sd Active Pol II	Pol II Speed	sd Pol II Speed	Growth Rate (h)	Volume (μm3)
wt	0.076	0.00632377	8.49404	0.555653	0.947611	0.164951	0.659213	0.208828	1.99273	0.160013	2.119	72.3973
dst1Δ	0.0419	0.00819532	8.99852	0.783678	0.463887	0.196552	0.261214	0.121691	2.29728	0.227199	2.499	54.5701
ccr4Δ	0.0459	0.00791854	10.5841	0.838959	0.488837	0.0542395	0.0940213	0.0331739	1.83081	0.126145	2.511	67.6335
xrn1Δ	0.1843	0.0161769	28.445	6.7577	0.791074	0.111524	0.0271494	0.00730983	1.2251	0.33796	4.001	140.827
sfp1Δ	0.0542	0.00374032	5.75752	0.636806	0.238635	0.0464286	0.637819	0.108363	2.82605	0.351746	3.906	32.5397
pfd1Δ	0.0546	0.0105496	5.79517	0.487152	0.421629	0.111766	0.0174145	0.00224033	2.3385	0.357693	2.222	67.1131
not4Δ	0.0285	0.00764616	23.6457	0.908074	0.247535	0.0125082	0.00172	0.000676862	1.95864	0.206861	6.117	183.236
dhh1Δ	0.1217	0.0479683	11.0677	0.126076	0.327424	0.0361651	0.73292	0.209174	1.95015	0.104302	3.201	57.5015
rpb1-I756A	0.0216	0.00233351	17.6586	0.856579	0.283294	0.0124965	0.350364	0.0730809	0.884222	0.216502	3.44	78.696
Xrn1-AID 0h	0.132	0.012	8.83961	0.161921	1.25721	0.130165	1.24069	0.206511			2.113	49.1587
Xrn1-AID 1h	0.286	0.037	16.6556	2.95475	1.26965	0.354342	0.175061	0.0538704			2.115	49.7124

## Sheet: Half-life values GAL1
wt (time)	Average	sd	dst1Δ	Average	sd	ccr4Δ	Average	sd	xrn1Δ	Average	sd	sfp1Δ	Average	sd	pfd1Δ	Average	sd	not4Δ	Average	sd	dhh1Δ	Average	sd	rpb1-I756A	Average	sd
0	1	0	0	1	0	0	1	0	0	1	0	0	1	0	0	1	0	0	1	0	0	1	0	0	1	0
5	0.647079	0.211738	5	0.837867	0.079269	5	0.988867	0.10529	5	0.898067	0.0526832	5	0.465	0.081043	5	0.65905	0.217726	5	0.921633	0.123971	5	0.7153	0.022486	5	0.926633	0.283353
10	0.409054	0.0992617	10	0.3882	0.0290153	10	0.7247	0.259284	10	0.815	0.0467555	10	0.139767	0.0254079	10	0.365933	0.0475878	10	0.82445	0.144603	10	0.5132	0.161079	10	0.78845	0.361402
20	0.136363	0.0271619	20	0.164	0.0299271	20	0.394267	0.0498868	20	0.535067	0.061381	20	0.0562667	0.00449704	20	0.141167	0.0120384	20	0.589	0.0259579	20	0.1619	0.0233345	20	0.411267	0.101224
30	0.0603083	0.0170319	30	0.0748667	0.0169167	30	0.295867	0.0905854	30	0.399567	0.0385816	30	0.1205	0.0238309	30	0.0436333	0.0283417	30	0.4383	0.0137179	30	0.0656	0.00155563	30	0.30005	0.057912
40	0.0334021	0.0103813	40	0.0632	0.0243058	40	0.132433	0.0618039	40	0.3407	0.0895399	40	0.115767	0.0520164	40	0.0371667	0.00689734	40	0.363167	0.0336577	40	0.0301333	0.00451811	40	0.1781	0.0740594
50	0.0278708	0.0102188	50	0.04835	0.0366988	50	0.0824333	0.045486	50	0.218833	0.0360633	50	0.1002	0.076947	50	0.0288	0.00355106	50	0.2883	0.018189	50	0.0211333	0.00132791	50	0.123967	0.0576563
60	0.0457654	0.0285631	60	0.05055	0.0449013	60	0.03935	0.00120208	60	0.130367	0.0277022	60	0.0337	0.0175362	60	0.0245333	0.00683837	60	0.2656	0.0307439	60	0.01745	0.00176777	60	0.1053	0.0503109
Xrn1-AID 0h	Average	sd	Xrn1-AID 1h	Average	sd
0	1	0	0	1	0
5	0.925567	0.0981479	5	0.90475	0.0925603
10	0.477633	0.05826	10	0.625533	0.225755
20	0.174567	0.0167136	20	0.431667	0.127723
30	0.0948	0.0199547	30	0.2709	0.0536462
40	0.069	0.00987877	40	0.1761	0.0626184
50	0.0610667	0.0116578	50	0.129533	0.0513868
60	0.0748	0.0089822	60	0.1086	0.0708505

## Sheet: Half-life values YLR454w
wt (time)	Average	sd	dst1Δ	Average	sd	ccr4Δ	Average	sd	xrn1Δ	Average	sd	sfp1Δ	Average	sd	pfd1Δ	Average	sd	not4Δ	Average	sd	dhh1Δ	Average	sd	rpb1-I756A	Average	sd
0	1	0	0	1	0	0	1	0	0	1	0	0	1	0	0	1	0	0	1	0	0	1	0	0	1	0
5	0.7443	0.3901	5	0.8613	0.075	5	0.857267	0.032511	5	1.0086	0.1931	5	0.6629	0.0545	5	0.6611	0.182	5	0.8631	0.0158	5	0.7656	0.1037	5	0.7068	0.0095
10	0.3178	0.1204	10	0.4347	0.0733	10	0.493633	0.161486	10	0.9263	0.1715	10	0.1498	0.0141	10	0.2603	0.0273	10	0.6366	0.0632	10	0.5223	0.0598	10	0.6648	0.1226
20	0.137	0.041	20	0.1994	0.0411	20	0.196733	0.0906262	20	0.7167	0.1306	20	0.1044	0.0293	20	0.0713	0.0108	20	0.4279	0.0742	20	0.1473	0.0434	20	0.3769	0.1016
30	0.0988	0.0345	30	0.086	0.0109	30	0.140433	0.0536686	30	0.5633	0.1048	30	0.2212	0.1675	30	0.0629	0.0412	30	0.2829	0.0047	30	0.073	0.0049	30	0.2079	0.0277
40	0.1165	0.0578	40	0.0398	0.0262	40	0.0830667	0.0130309	40	0.4561	0.1736	40	0.1142	0.0447	40	0.0514	0.0084	40	0.2567	0.064	40	0.0528	0.0192	40	0.1684	0.0452
50	0.1394	0.065	50	0.0219	0.007	50	0.0764667	0.0283002	50	0.3624	0.1153	50	0.1272	0.0709	50	0.0512	0.0126	50	0.2158	0.0161	50	0.0495	0.0097	50	0.1535	0.0569
60	0.1569	0.0551	60	0.0172	0.0001	60	0.0773	0.0381035	60	0.2224	0.0913	60	0.0996	0.0044	60	0.0427	0.0223	60	0.2041	0.044	60	0.032	0.0021	60	0.1506	0.0684
Xrn1-AID 0h	Average	sd	Xrn1-AID 1h	Average	sd
0	1	0	0	1	0
5	1.0847	0.0876	5	0.9214	0.0259
10	0.5543	0.0753	10	0.803	0.0313
20	0.2013	0.0036	20	0.7627	0.0201
30	0.1247	0.0088	30	0.416	0.1605
40	0.1133	0.0088	40	0.3274	0.1851
50	0.1063	0.0193	50	0.272	0.1937
60	0.1348	0.0108	60	0.2283	0.2152

## Sheet: Total Pol II values GAL1
wt (amplicon position)	Average	sd	dst1Δ	Average	sd	ccr4Δ	Average	sd	xrn1Δ	Average	sd	sfp1Δ	Average	sd	pfd1Δ	Average	sd	not4Δ	Average	sd	dhh1Δ	Average	sd	rpb1-I756A	Average	sd
0 Kb	1.21767	0.100885		1.02	0.378028		0.769821	0.0427366		0.914711	0.11425		0.686415	0.0130805		0.783028	0.182044		0.309776	0.0291498		0.734545	0.0993133		0.497057	0.180436
0.5 Kb	1.65547	0.142758		1.4989	0.284774		0.869941	0.0697308		1.24046	0.156938		0.824434	0.0519479		1.10883	0.356144		0.517936	0.0332601		0.568721	0.015999		0.705326	0.266152
1 Kb	1.57437	0.145058		1.25945	0.561883		0.867683	0.0824842		1.04666	0.138107		0.839252	0.092706		0.991103	0.246537		0.492263	0.0550915		0.599327	0.0686421		0.691599	0.263174
1.5 Kb	1.63899	0.26962		1.36706	0.614775		0.899641	0.108939		1.23401	0.217796		0.864779	0.085357		1.13122	0.213794		0.563309	0.0780856		0.38738	0.0644116		0.622803	0.210982
Xrn1-AID 0h	Average	sd	Xrn1-AID 1h	Average	sd
0 Kb	2.09028	0.430642		2.54817	0.209061
0.5 Kb	2.34976	0.43257		2.67463	0.0616649
1 Kb	2.24508	0.517879		2.52645	0.14603
1.5 Kb	2.43025	0.568972		2.84946	0.398447

## Sheet: Total Pol II values YLR454w
wt (amplicon position)	Average	sd	dst1Δ	Average	sd	ccr4Δ	Average	sd	xrn1Δ	Average	sd	sfp1Δ	Average	sd	pfd1Δ	Average	sd	not4Δ	Average	sd	dhh1Δ	Average	sd	rpb1-I756A	Average	sd
0kb	0.368842	0.070381		0.271604	0.107685		0.275931	0.0223115		0.330027	0.0349111		0.113887	0.0266948		0.163188	0.0322468		0.0678176	0.00151513		0.0792635	0.0221455		0.135132	0.0093982
2kb	1.13688	0.286521		0.773805	0.379043		0.624609	0.035619		0.991955	0.184089		0.344076	0.0620484		0.464567	0.101867		0.297152	0.00709469		0.450879	0.0698262		0.362404	0.00934609
4kb	1.09687	0.171226		0.565335	0.297765		0.566695	0.0547633		0.942344	0.144871		0.28677	0.0423793		0.552269	0.163188		0.336089	0.0322039		0.392119	0.0343979		0.33526	0.00465171
6kb	1.03834	0.10884		0.461675	0.154026		0.532961	0.126927		0.909662	0.124845		0.238937	0.0510602		0.517385	0.158996		0.30523	0.00857712		0.389066	0.032594		0.340743	0.00904164
8kb	1.09713	0.187784		0.247018	0.0442394		0.443989	0.0315759		0.78138	0.0689031		0.209507	0.0499603		0.410738	0.102533		0.231388	0.0131503		0.325791	0.0218621		0.242933	0.0300447
Xrn1-AID 0h	Average	sd	Xrn1-AID 1h	Average	sd
0kb	0.797827	0.1018		0.81027	0.321837
2kb	1.62871	0.0894981		1.66377	0.604246
4kb	1.40438	0.153377		1.37159	0.383716
6kb	1.20286	0.0520935		1.30093	0.270472
8kb	1.25226	0.254056		1.20167	0.191441

## Sheet: Active Pol II values GAL1
wt (amplicon position)	Average	sd	dst1Δ	Average	sd	ccr4Δ	Average	sd	xrn1Δ	Average	sd	sfp1Δ	Average	sd	pfd1Δ	Average	sd	not4Δ	Average	sd	dhh1Δ	Average	sd	rpb1-I756A	Average	sd
0 Kb	0.312924	0.161536		0.0854798	0.0408096		0.0277078	0.0124161		0.0166	0.00759784		4.289	0.274439		0.0105	0.00324766		0.0013	0.000492457		0.396216	0.232713		0.172878	0.0561567
0.5 Kb	0.314832	0.135091		0.186026	0.112625		0.0216339	0.00556675		0.0117	0.00190445		4.16221	1.94345		0.0121	0.0022845		0.0016	0.000409706		0.270607	0.179574		0.116275	0.0411573
1 Kb	0.544694	0.35715		0.229844	0.0377931		0.0468633	0.00676022		0.0277	0.0121754		4.95739	2.55679		0.0101	0.00618158		0.0006	0.000167261		0.508743	0.382144		0.14997	0.0856726
1.5 Kb	0.703462	0.413309		0.385557	0.0543777		0.076852	0.047545		0.0346	0.0233724		7.36708	4.4666		0.0205	0.00422969		0.0023	0.000665555		0.731859	0.039703		0.2833	0.0324437
Xrn1-AID 0h	Average	sd	Xrn1-AID 1h	Average	sd
0 Kb	0.669013	0.351168		0.158906	0.136325
0.5 Kb	0.914938	0.418844		0.244214	0.0450492
1 Kb	1.58191	0.786718		0.261502	0.247731
1.5 Kb	0.81626	0.683274		0.377597	0.219278

## Sheet: Active Pol II values YLR454w
wt (amplicon position)	Average	sd	dst1Δ	Average	sd	ccr4Δ	Average	sd	xrn1Δ	Average	sd	sfp1Δ	Average	sd	pfd1Δ	Average	sd	not4Δ	Average	sd	dhh1Δ	Average	sd	rpb1-I756A	Average	sd
0kb	0.861609	0.353295		0.504774	0.138808		0.0596595	0.0235501		0.0230436	0.00730994		1.19877	0.183647		0.0198991	0.00377033		0.00214625	0.00064678		1.19839	0.453559		0.584465	0.146364
2kb	0.664598	0.0991985		0.303574	0.0761931		0.082401	0.00921061		0.0227335	0.00431461		0.547808	0.162078		0.0137719	0.00309672		0.000930517	0.000926209		0.380234	0.11394		0.181624	0.0563976
4kb	0.673589	0.185828		0.196088	0.128822		0.130646	0.0532586		0.0358278	0.0102048		0.433697	0.0530824		0.0197116	0.00209442		0.00164406	0.000778545		0.601013	0.124007		0.277642	0.0839196
6kb	0.733742	0.270984		0.19143	0.204134		0.129562	0.0594471		0.0334088	0.00540541		0.66077	0.110587		0.0218948	0.00136997		0.00216205	0.0006577		1.07183	0.198171		0.422966	0.0629573
8kb	0.362529	0.134833		0.110203	0.0604969		0.067838	0.0204031		0.0207331	0.00931438		0.34805	0.0324186		0.0117951	0.000870214		0.00171711	0.000375075		0.413134	0.156194		0.285124	0.0157665
Xrn1-AID 0h	Average	sd	Xrn1-AID 1h	Average	sd
0kb	2.50912	0.115718		0.275226	0.0590413
2kb	1.31214	0.332518		0.112916	0.0117158
4kb	0.842555	0.207435		0.132177	0.0605501
6kb	1.18618	0.330959		0.265415	0.0943202
8kb	0.353451	0.0459278		0.0895724	0.0437244

## Sheet: Pol II speed values
wt t0 (amplicon position)	Average	sd	dst1Δ	Average	sd	sfp1Δ	Average	sd	pfd1Δ	Average	sd	not4Δ	Average	sd	dhh1Δ	Average	sd	rpb1-I756A	Average	sd
0 kb	0.840132	0.303548		0.535597	0.0402484		0.239309	0.00870263		0.118225	0.0302482		0.261009	0.0317962		0.448911	0.0311972		0.313214	0.0217835
2 Kb	1.70462	0.486219		1.18515	0.0501523		0.588528	0.052574		0.383163	0.0484802		0.617227	0.132098		1.17165	0.10021		0.467777	0.0120636
4 Kb	1.6763	0.363575		1.01742	0.0387357		0.51463	0.0354431		0.199025	0.0413198		0.63345	0.125518		1.28863	0.0180693		0.404337	0.00561016
6 Kb	1.38264	0.365831		0.728763	0.0442835		0.465153	0.0545171		0.208364	0.0373904		0.561924	0.0534116		1.09903	0.108158		0.339192	0.0090005
8 Kb	1.33897	0.340822		0.521325	0.0302213		0.438441	0.0237705		0.194029	0.0471377		0.515152	0.0549486		0.747586	0.0396793		0.30649	0.0379052
wt t2
0 kb	0.251199	0.13665		0.152063	0.0183129		0.0665022	0.00360806		0.0560138	0.00926922		0.0903388	0.00486674		0.225139	0.015249		0.179232	0.0326139
2 Kb	0.9943	0.25063		0.790337	0.0465217		0.2549	0.0268332		0.162788	0.0418349		0.269919	0.0796411		0.930794	0.144993		0.324839	0.0467034
4 Kb	1.31289	0.52565		0.775017	0.106761		0.47645	0.0504163		0.143578	0.0241831		0.412601	0.139556		0.819784	0.0837857		0.393441	0.0323755
6 Kb	1.35912	0.213919		0.774612	0.106611		0.492772	0.0439784		0.168133	0.0160557		0.478053	0.0371054		0.811419	0.0910966		0.372116	0.0582426
8 Kb	1.34298	0.160358		0.540128	0.0891532		0.491217	0.0596787		0.155966	0.0250942		0.450316	0.0424381		0.724718	0.0279579		0.336828	0.0112318
wt t3
0 kb	0.0924169	0.0163989		0.0719863	0.00688098		0.0661322	0.00546463		0.00855351	0.00103222		0.0774486	0.0228502		0.0835021	0.00944388		0.0947365	0.0130307
2 Kb	0.274438	0.0435373		0.181408	0.010353		0.105739	0.0150557		0.0267034	0.00322214		0.204374	0.104781		0.361129	0.0505466		0.378097	0.0462408
4 Kb	0.5245	0.0499106		0.563356	0.0613109		0.19958	0.0373675		0.0446518	0.00493477		0.291426	0.121341		0.754876	0.00905162		0.432751	0.0657949
6 Kb	1.08146	0.166626		0.650251	0.0297788		0.412527	0.0556653		0.0882037	0.0155223		0.375909	0.111145		0.628181	0.0522226		0.446836	0.0346732
8 Kb	1.05944	0.155216		0.599302	0.0389885		0.609261	0.0252503		0.136718	0.0123572		0.39231	0.0474194		0.559691	0.0392569		0.378214	0.0340964
wt t4
0 kb	0.0694086	0.0126616		0.0222048	0.003071		0.0295372	0.00282222		0.00570812	0.000988715		0.0576071	0.00712424		0.0536331	0.00146894		0.0483393	0.00572907
2 Kb	0.114306	0.0248861		0.0475616	0.00621318		0.0649533	0.0183036		0.0101097	0.00250644		0.0943608	0.0160822		0.174928	0.0123618		0.133106	0.00569122
4 Kb	0.164892	0.0201742		0.101672	0.0176087		0.0400963	0.00870813		0.0163493	0.00538467		0.121605	0.018993		0.266371	0.010362		0.367197	0.0293878
6 Kb	0.296843	0.0256016		0.205178	0.0455569		0.0598214	0.0147009		0.0281718	0.00838927		0.1833	0.0188891		0.558933	0.0764329		0.422871	0.00638116
8 Kb	0.644237	0.0882121		0.285736	0.0622617		0.132037	0.0329103		0.0533339	0.0223757		0.224547	0.0482118		0.4733	0.0280662		0.347064	0.0108919
wt t0 (amplicon position)	Average	sd	ccr4Δ	Average	sd	xrn1Δ	Average	sd
0 kb	0.795283	0.144076		0.469679	0.460473		0.392005	0.0308956
2 Kb	1.87883	0.179155		1.02899	1.20185		0.291989	0.048073
4 Kb	1.86654	0.0654963		0.966017	1.27353		0.261387	0.0218907
6 Kb	1.82754	0.0788122		0.953175	1.23654		0.254877	0.0254583
8 Kb	1.63792	0.0517995		0.84486	1.12156		0.258345	0.0155838
wt t2
0 kb	0.372734	0.0933776		0.155567	0.0144094		0.205599	0.0748636
2 Kb	1.60824	0.370221		0.471969	0.0598703		0.28105	0.0336267
4 Kb	1.49254	0.215577		0.570888	0.061134		0.32488	0.0471251
6 Kb	1.69613	0.295078		0.652093	0.123318		0.287575	0.0329923
8 Kb	1.68474	0.387416		0.616705	0.0363236		0.295141	0.0346495
wt t3.5
0 kb	0.181089	0.0217731		0.044833	0.00525678		0.144245	0.0354676
2 Kb	0.50452	0.168882		0.104833	0.0161496		0.172722	0.0327916
4 Kb	0.808495	0.242044		0.26277	0.0245869		0.175628	0.0269748
6 Kb	1.32071	0.233855		0.433223	0.0338794		0.212141	0.0391999
8 Kb	1.02674	0.206529		0.516223	0.0785059		0.235373	0.0289471
wt t5
0 kb	0.037637	0.00698464		0.0480606	0.0314018		0.0878043	0.0221155
2 Kb	0.107193	0.0283357		0.0535118	0.0368102		0.09294	0.0233495
4 Kb	0.154962	0.0598081		0.0906983	0.0345651		0.0887524	0.0218794
6 Kb	0.215522	0.0291948		0.141852	0.0481563		0.0993507	0.0195538
8 Kb	0.33232	0.0694321		0.275298	0.0662756		0.108789	0.0287382
We show values for a representative wt
